# Supplementary material for: 3-Carb­oxy-5-(pyridinium-4-yl)benzoate: a redetermination
Source: Acta Crystallogr Sect E Struct Rep Online. 2011 May 7;67(Pt 6):o1353. doi: 10.1107/S1600536811016394 (PMC3120316; doi:10.1107/S1600536811016394)
Supplement: Supplementary file 2 [file e-67-o1353-Isup2.hkl]

# 
# h,k,l, Fc-squared, Fo-squared, sigma(Fo-squared) and status flag 
# 
data_I
_shelx_title ' 100920a in Fdd2' 
_shelx_refln_list_code          4 
_shelx_F_calc_maximum      617.88 
_exptl_crystal_F_000      2016.00 
_reflns_d_resolution_high  0.8351 
 
loop_ 
 _symmetry_equiv_pos_as_xyz 
 'x, y, z' 
 '-x, -y, z' 
 'x+1/4, -y+1/4, z+1/4' 
 '-x+1/4, y+1/4, z+1/4' 
 'x, y+1/2, z+1/2' 
 '-x, -y+1/2, z+1/2' 
 'x+1/4, -y+3/4, z+3/4' 
 '-x+1/4, y+3/4, z+3/4' 
 'x+1/2, y, z+1/2' 
 '-x+1/2, -y, z+1/2' 
 'x+3/4, -y+1/4, z+3/4' 
 '-x+3/4, y+1/4, z+3/4' 
 'x+1/2, y+1/2, z' 
 '-x+1/2, -y+1/2, z' 
 'x+3/4, -y+3/4, z+1/4' 
 '-x+3/4, y+3/4, z+1/4' 
 
_cell_length_a    15.5702 
_cell_length_b    37.3769 
_cell_length_c     7.2016 
_cell_angle_alpha  90.000 
_cell_angle_beta   90.000 
_cell_angle_gamma  90.000 
 
_shelx_F_squared_multiplier     1.000 
 
loop_ 
 _refln_index_h 
 _refln_index_k 
 _refln_index_l 
 _refln_F_squared_calc 
 _refln_F_squared_meas 
 _refln_F_squared_sigma 
 _refln_observed_status 
   4   0   0    34902.41    37091.86    827.66 o 
   8   0   0     6427.89     9020.64    186.64 o 
  12   0   0     3752.84     3313.86    134.62 o 
   2   2   0    20527.90    26758.36    507.33 o 
   4   2   0    28703.23    22433.89    348.56 o 
   6   2   0     9867.97    11908.30    203.77 o 
   8   2   0    48905.57    53608.60    816.95 o 
  10   2   0     5961.86     6013.63    138.93 o 
  12   2   0     2280.81     2532.39     86.45 o 
  14   2   0      130.48       68.37     55.04 o 
  16   2   0     1242.31     1386.94    131.48 o 
  18   2   0       62.11       54.31     70.49 o 
   2   4   0    55741.64    64752.82    352.31 o 
   4   4   0    13257.26    12780.40    314.34 o 
   6   4   0    61178.68    56567.37    695.03 o 
   8   4   0    11687.38    14227.80    368.40 o 
  10   4   0      116.63       92.80     26.73 o 
  12   4   0        1.01       -0.17     22.64 o 
  14   4   0       13.77      -11.94     49.17 o 
  16   4   0     2224.99     2029.97    153.64 o 
  18   4   0      128.24      254.11     85.25 o 
   2   6   0    79510.52    73491.95    939.50 o 
   4   6   0     5092.66     4852.14     75.97 o 
   6   6   0      532.65      770.07     45.70 o 
   8   6   0       37.33       70.28     24.00 o 
  10   6   0      401.99      288.14     35.41 o 
  12   6   0      401.34      380.89     47.48 o 
  14   6   0        0.74      -16.90     37.21 o 
  16   6   0        0.83      226.11    304.48 o 
  18   6   0      200.19      197.16     86.28 o 
   0   8   0     6947.08     6839.58     86.51 o 
   2   8   0     1840.06     1457.93     53.07 o 
   4   8   0     5274.49     5698.34     85.82 o 
   6   8   0       10.34       49.86     23.52 o 
   8   8   0     1594.78     1558.32     69.66 o 
  10   8   0     3496.75     3831.17    133.26 o 
  12   8   0       33.84       11.16     37.09 o 
  14   8   0       55.68       49.35     40.29 o 
  16   8   0      110.80      126.04     58.28 o 
  18   8   0       27.35       40.01    130.30 o 
   2  10   0    15433.40    13744.29    111.66 o 
   4  10   0    20284.79    22601.82    511.68 o 
   6  10   0        8.92       26.14     24.08 o 
   8  10   0       25.10       44.45     28.16 o 
  10  10   0       18.88       10.14     29.71 o 
  12  10   0     3085.79     3472.78    126.83 o 
  14  10   0      193.27      245.81     50.28 o 
  16  10   0        1.90       76.74     69.87 o 
  18  10   0        2.14      -12.10     75.26 o 
   0  12   0     8107.73     5965.19     96.90 o 
   2  12   0       11.04       93.68     20.63 o 
   4  12   0     7037.73     8464.24    108.65 o 
   6  12   0     2975.50     2456.00     70.68 o 
   8  12   0     1734.99     1424.82     99.70 o 
  10  12   0      155.14       99.53     41.41 o 
  12  12   0     6152.01     6453.74    173.14 o 
  14  12   0     5463.74     5393.36    194.58 o 
  16  12   0       51.31       68.60     87.74 o 
   2  14   0    13999.38    10183.66    107.65 o 
   4  14   0     1544.58     1540.94     48.81 o 
   6  14   0       70.76      110.42     25.76 o 
   8  14   0      384.32      381.88     39.73 o 
  10  14   0     8355.88     8915.50    182.95 o 
  12  14   0     8649.89     8984.73    280.82 o 
  14  14   0      456.28      335.69     58.61 o 
  16  14   0       40.77       70.72    102.15 o 
   0  16   0     2168.29     2037.75     66.59 o 
   2  16   0    13038.75    17774.65    227.78 o 
   4  16   0     3125.62     3609.95     72.59 o 
   6  16   0       63.89       16.78     22.13 o 
   8  16   0     1657.29     1493.10     66.00 o 
  10  16   0     4000.48     4060.26    129.02 o 
  12  16   0    21709.04    22500.21    323.81 o 
  14  16   0      279.29      232.26     58.67 o 
  16  16   0      297.18      357.31     73.34 o 
   2  18   0       32.26      171.13     19.79 o 
   4  18   0    42099.52    41381.88    368.17 o 
   6  18   0      943.31     1311.95     88.46 o 
   8  18   0      899.44      866.01     54.92 o 
  10  18   0     5654.65     5501.37    219.82 o 
  12  18   0     1225.08     1307.15    140.13 o 
  14  18   0     1007.50      992.05    102.55 o 
  16  18   0      526.47      578.15     85.27 o 
   0  20   0      352.35      212.28     34.29 o 
   2  20   0     2623.44     2381.07     53.19 o 
   4  20   0     1183.47     1753.80     57.17 o 
   6  20   0     2676.27     2262.82     68.42 o 
   8  20   0       35.54       24.91     27.96 o 
  10  20   0     1265.31     1217.01     95.26 o 
  12  20   0     5033.85     5579.87    203.26 o 
  14  20   0        0.02       -3.85     81.19 o 
  16  20   0       24.15        6.93     48.29 o 
   2  22   0     2008.86     2650.47     61.95 o 
   4  22   0     7149.72     7445.99    116.64 o 
   6  22   0     1777.17     1714.25     62.43 o 
   8  22   0       88.37       47.19     34.29 o 
  10  22   0     3458.72     3757.28    343.57 o 
  12  22   0       70.44       98.21     47.68 o 
  14  22   0      602.11      720.41     91.66 o 
  16  22   0       13.20        6.82     44.95 o 
   0  24   0      203.70      195.98     32.78 o 
   2  24   0     5326.64     4729.03     85.12 o 
   4  24   0      312.97      463.43     57.25 o 
   6  24   0        0.33       78.02     32.41 o 
   8  24   0      716.37      749.49     77.38 o 
  10  24   0     3381.74     3156.30    125.10 o 
  12  24   0       22.20       38.88     48.14 o 
  14  24   0      402.60      480.51     85.56 o 
   2  26   0     6630.43     5636.27    105.61 o 
   4  26   0      508.95      540.40     33.95 o 
   6  26   0      122.36      129.33     36.69 o 
   8  26   0       31.44       72.96     36.03 o 
  10  26   0       19.09      -24.14     33.07 o 
  12  26   0        7.10      -12.64     38.86 o 
  14  26   0      409.95      504.08     84.82 o 
   0  28   0    15073.77    16322.07    478.88 o 
   2  28   0     1946.31     2037.61     61.78 o 
   4  28   0      961.80      913.17     60.98 o 
   6  28   0        0.92       -5.91     36.61 o 
   8  28   0     1932.89     1861.58     96.88 o 
  10  28   0     1665.15     1441.58     94.71 o 
  12  28   0       51.28       20.79     43.99 o 
  14  28   0      419.17      410.20     81.07 o 
   2  30   0    14219.48    14912.31    187.60 o 
   4  30   0      353.68      248.75     41.45 o 
   6  30   0      285.56      252.70    119.45 o 
   8  30   0     4714.31     4365.93    149.98 o 
  10  30   0      537.89      724.49     74.78 o 
  12  30   0       89.70      139.93     55.05 o 
   0  32   0      611.56      726.58     84.54 o 
   2  32   0       64.55      271.79     59.94 o 
   4  32   0      705.78      695.55     56.87 o 
   6  32   0      645.88      460.15     51.34 o 
   8  32   0      220.25      207.33     48.88 o 
  10  32   0      931.03      775.67     78.81 o 
  12  32   0      188.99      379.65     74.54 o 
   2  34   0      128.03       99.03     46.42 o 
   4  34   0      734.04      792.09     63.03 o 
   6  34   0       12.08      -39.55     31.68 o 
   8  34   0        5.29       26.52     46.42 o 
  10  34   0     1181.04      929.44     83.80 o 
  12  34   0      180.98       88.97     54.81 o 
   0  36   0     1460.95     1767.93    201.68 o 
   2  36   0       34.08       -6.01     52.57 o 
   4  36   0      164.50      177.02     49.53 o 
   6  36   0     1399.29     1633.90     98.29 o 
   8  36   0       83.59      325.54    218.10 o 
  10  36   0       21.42       22.37     41.68 o 
   2  38   0       44.25       52.06     69.38 o 
   4  38   0      119.73       71.28     46.04 o 
   6  38   0       13.32       19.32     50.53 o 
   8  38   0      115.11       89.16     46.88 o 
   0  40   0      214.10      216.08    124.41 o 
   2  40   0      348.36      455.63     83.89 o 
   4  40   0      117.16       28.11     89.71 o 
   6  40   0      887.53      846.93    157.15 o 
   8  40   0        2.86      -19.75     49.22 o 
   2  42   0      243.61      290.44     84.81 o 
   4  42   0      121.20      221.32    124.41 o 
   6  42   0     1059.61     1223.15    201.68 o 
   0  44   0       29.24       90.36    119.17 o 
   2  44   0       53.48       66.72     85.18 o 
   1   1   1     1997.03     1635.68     32.58 o 
   3   1   1      621.31      413.06     17.62 o 
   5   1   1      574.81      564.01     17.81 o 
   7   1   1     6105.24     7016.54     93.57 o 
   9   1   1     4137.56     5193.39     70.84 o 
  11   1   1      654.07      732.33     44.50 o 
  13   1   1     2204.01     2090.99     79.30 o 
  15   1   1      891.42      746.34     71.36 o 
  17   1   1      178.38      132.39     56.03 o 
   1   3   1    13628.06    16055.88    353.67 o 
   3   3   1    14904.08    16057.82    212.47 o 
   5   3   1    10465.97     8427.42    132.73 o 
   7   3   1    12162.86    11849.96    118.38 o 
   9   3   1      880.72      857.18     37.40 o 
  11   3   1     2155.63     2188.88     60.60 o 
  13   3   1       38.07       51.73     30.77 o 
  15   3   1     2359.86     2271.04     95.28 o 
  17   3   1      736.47      600.31     68.36 o 
   1   5   1     2479.02     1876.66     34.06 o 
   3   5   1    10971.64    12115.08    154.87 o 
   5   5   1     1362.44     1403.88     36.51 o 
   7   5   1      220.16      336.30     20.12 o 
   9   5   1     4126.21     4738.32     79.79 o 
  11   5   1      205.70      203.16     25.12 o 
  13   5   1       81.48      129.99     29.99 o 
  15   5   1      111.41      106.35     39.40 o 
  17   5   1      523.30      517.56     66.11 o 
   1   7   1    41349.37    44465.44    598.05 o 
   3   7   1     6732.28     6087.77    126.11 o 
   5   7   1     4496.91     4456.58     61.65 o 
   7   7   1     1275.01     1250.81     32.97 o 
   9   7   1     1205.57     1328.65     38.47 o 
  11   7   1     1733.34     1716.82     54.92 o 
  13   7   1     1172.12     1150.88    115.17 o 
  15   7   1      161.11      122.04     37.76 o 
  17   7   1      257.57      248.74     57.60 o 
   1   9   1     4553.59     5926.29    140.53 o 
   3   9   1     7024.86     7367.77    123.73 o 
   5   9   1     5071.12     4940.49     80.24 o 
   7   9   1     2911.86     2601.39     47.94 o 
   9   9   1     1511.92     1316.86    137.77 o 
  11   9   1     1041.33     1147.50     47.49 o 
  13   9   1     1470.42     1370.58     60.01 o 
  15   9   1      555.65      664.73     56.71 o 
  17   9   1      181.90      227.52     72.15 o 
   1  11   1     2640.21     2212.60     35.21 o 
   3  11   1     7940.23     7494.43     74.28 o 
   5  11   1    27046.05    26006.15    523.91 o 
   7  11   1      633.31      374.90     26.63 o 
   9  11   1     5184.21     5036.08     97.03 o 
  11  11   1     1109.56     1116.16     52.19 o 
  13  11   1      481.73      473.78     41.99 o 
  15  11   1      441.12      441.19     60.69 o 
  17  11   1      161.87      144.44     60.68 o 
   1  13   1    12277.22    10134.80    125.52 o 
   3  13   1    15818.30    19070.73    172.57 o 
   5  13   1     5169.68     5862.79     69.85 o 
   7  13   1     1332.14     1401.90     44.28 o 
   9  13   1      219.52      180.63     25.23 o 
  11  13   1    10819.38    10922.79    150.29 o 
  13  13   1     4545.21     4803.79    119.15 o 
  15  13   1     1326.71     1484.54     89.02 o 
  17  13   1      152.62      121.91     62.94 o 
   1  15   1    11587.66    11140.18     75.84 o 
   3  15   1    58239.10    63356.52    419.03 o 
   5  15   1    33602.98    34024.97    382.12 o 
   7  15   1     8387.88     7500.79    143.66 o 
   9  15   1     4618.41     4474.56     85.25 o 
  11  15   1    17687.63    17413.94    333.99 o 
  13  15   1      576.21      621.07     52.54 o 
  15  15   1      368.16      457.10     56.38 o 
  17  15   1      503.53      663.83     76.84 o 
   1  17   1     2429.07     2889.22     36.56 o 
   3  17   1     2578.31     2842.75     40.82 o 
   5  17   1     6291.49     6778.33     84.78 o 
   7  17   1     1597.93     1435.81     51.52 o 
   9  17   1     2074.86     2267.39     69.64 o 
  11  17   1    14272.98    15003.55    213.28 o 
  13  17   1    10750.39    11544.54    212.93 o 
  15  17   1      615.41      799.11     88.92 o 
  17  17   1      348.05      567.37     77.93 o 
   1  19   1     1042.95      691.15     21.57 o 
   3  19   1     7224.85     6697.11     73.76 o 
   5  19   1     1783.80     1831.73     41.40 o 
   7  19   1       73.09       54.63     21.92 o 
   9  19   1      506.75      451.41     38.41 o 
  11  19   1       91.75       95.65     28.92 o 
  13  19   1     7445.48     8305.35    244.78 o 
  15  19   1      334.13      330.77     48.73 o 
   1  21   1     2429.61     1723.64     35.45 o 
   3  21   1     2469.63     2284.28     50.44 o 
   5  21   1     5127.43     5016.69     75.26 o 
   7  21   1     1885.46     1921.96     62.30 o 
   9  21   1       71.97       70.66     25.94 o 
  11  21   1      157.06      185.52     38.95 o 
  13  21   1     1887.19     1944.65     92.74 o 
  15  21   1      163.07       96.96     41.74 o 
   1  23   1       16.52       13.14     12.69 o 
   3  23   1     1806.35     1566.50     81.33 o 
   5  23   1       47.64       31.22     17.45 o 
   7  23   1      153.20      162.32     27.95 o 
   9  23   1      291.30      276.05     33.68 o 
  11  23   1      127.55       58.46     29.96 o 
  13  23   1      154.12      184.40    115.61 o 
  15  23   1      290.39      251.27     51.20 o 
   1  25   1      905.36      728.76     25.53 o 
   3  25   1     1271.47     1210.88     36.53 o 
   5  25   1      306.91      302.41     25.50 o 
   7  25   1      888.13      834.20     47.12 o 
   9  25   1     1437.08     1492.35     69.05 o 
  11  25   1      184.91      153.22     38.06 o 
  13  25   1      154.90      204.28     44.32 o 
  15  25   1       82.69       84.61     44.91 o 
   1  27   1     2732.42     2407.89     91.19 o 
   3  27   1     1124.96     1151.16     37.91 o 
   5  27   1       53.44      135.81     51.03 o 
   7  27   1       13.73       11.20     25.90 o 
   9  27   1     1309.20     1247.87     71.00 o 
  11  27   1       78.75       80.66     31.13 o 
  13  27   1       37.32       61.54     36.87 o 
   1  29   1     9631.18     9750.96    171.11 o 
   3  29   1       88.82       64.91     19.92 o 
   5  29   1      259.36      212.62     25.31 o 
   7  29   1     1368.27     1253.57     57.92 o 
   9  29   1     1280.21     1028.36     62.36 o 
  11  29   1      258.09      343.55     45.24 o 
  13  29   1       49.20       42.39     36.88 o 
   1  31   1    19073.09    19426.56    246.25 o 
   3  31   1     1496.33     1352.44     49.71 o 
   5  31   1     1675.41     1633.47     68.64 o 
   7  31   1     5416.85     5599.21    285.43 o 
   9  31   1      494.88      464.43     48.01 o 
  11  31   1      203.49      143.19     37.30 o 
  13  31   1      110.37       99.59     45.53 o 
   1  33   1    21112.52    24218.74    281.76 o 
   3  33   1      903.40      963.29     52.27 o 
   5  33   1       51.25       28.38     26.76 o 
   7  33   1     1969.35     1542.33     67.64 o 
   9  33   1      224.21      165.44     40.86 o 
  11  33   1      464.78      503.84     53.54 o 
   1  35   1     8967.90    10567.36    164.19 o 
   3  35   1      567.35      626.41     49.89 o 
   5  35   1       29.50      -17.38     27.32 o 
   7  35   1       59.17      136.06     39.87 o 
   9  35   1      784.65      702.19     57.37 o 
  11  35   1      203.05      226.39     47.60 o 
   1  37   1      171.01      366.07     53.99 o 
   3  37   1      156.26      117.16     39.02 o 
   5  37   1      560.33      489.42     56.26 o 
   7  37   1     1175.24     1372.63     88.94 o 
   9  37   1      665.91      730.43     74.08 o 
   1  39   1      253.83      334.65     62.54 o 
   3  39   1      410.67      467.27     52.48 o 
   5  39   1       32.50       -0.46     34.37 o 
   7  39   1      442.40      369.43     58.62 o 
   1  41   1      705.08      845.04     85.25 o 
   3  41   1      929.54     1224.61    110.47 o 
   5  41   1      490.07      651.65     85.25 o 
   7  41   1      130.49       96.37     50.07 o 
   1  43   1       32.83       51.72     47.55 o 
   3  43   1      191.49      257.00     78.28 o 
   2   0   2   381780.19   374763.63   8542.03 o 
   6   0   2    28578.57    33021.38    279.42 o 
  10   0   2     1434.00     1275.75     80.00 o 
  14   0   2     3216.42     2967.31    139.44 o 
  18   0   2      429.08      408.10     90.54 o 
   0   2   2   326374.88   357453.66  20836.09 o 
   2   2   2   104740.01   111425.84   2604.17 o 
   4   2   2     6141.24     6185.93     83.72 o 
   6   2   2    32851.48    32160.12    647.20 o 
   8   2   2    12762.03    13480.44    119.76 o 
  10   2   2     6088.26     6264.86    298.26 o 
  12   2   2      492.41      488.05     41.62 o 
  14   2   2      727.55      617.40     51.68 o 
  16   2   2       77.72       66.09     42.51 o 
  18   2   2      257.25      411.34     67.41 o 
   2   4   2    75984.05    77642.73    522.42 o 
   4   4   2    10226.93     7312.92    211.25 o 
   6   4   2     1457.48     1455.05     37.88 o 
   8   4   2     8726.17     8417.33    103.72 o 
  10   4   2      549.88      677.54     35.61 o 
  12   4   2      315.06      296.24     38.32 o 
  14   4   2      185.79      151.26     36.54 o 
  16   4   2      162.70      151.29     44.98 o 
  18   4   2      137.67      186.49     62.28 o 
   0   6   2    26700.64    24551.07    799.07 o 
   2   6   2    12587.64    13143.38    134.92 o 
   4   6   2     8909.25     8476.98    132.23 o 
   6   6   2      851.10      870.42     34.77 o 
   8   6   2     1692.14     1833.16     50.57 o 
  10   6   2     3987.80     4016.46     77.28 o 
  12   6   2      124.50      107.56     29.87 o 
  14   6   2      135.23      124.88     34.16 o 
  16   6   2      712.11      653.56     72.98 o 
   2   8   2    17893.00    16945.37    193.27 o 
   4   8   2     1688.88     1266.81     36.46 o 
   6   8   2      736.65      816.47     37.77 o 
   8   8   2     1507.81     1567.98     48.52 o 
  10   8   2      562.00      504.88     35.33 o 
  12   8   2      941.36      964.77     52.26 o 
  14   8   2       93.54       67.13     33.63 o 
  16   8   2       79.12      125.66     47.13 o 
   0  10   2     9239.59     7966.20    107.05 o 
   2  10   2     3420.43     3778.62     82.88 o 
   4  10   2     5122.45     5310.08    103.86 o 
   6  10   2      846.49      887.42     35.19 o 
   8  10   2      893.30      788.01     37.47 o 
  10  10   2     1469.57     1451.49     53.54 o 
  12  10   2      516.50      465.75     38.29 o 
  14  10   2     2858.10     2733.74    227.54 o 
  16  10   2      465.77      408.38     59.28 o 
   2  12   2     1121.33     1497.42     39.63 o 
   4  12   2     4500.15     4725.48     68.76 o 
   6  12   2      856.31      813.37     34.38 o 
   8  12   2     1619.72     1490.26     48.34 o 
  10  12   2     3339.80     3492.37     88.72 o 
  12  12   2     5268.44     5801.07    122.07 o 
  14  12   2     1655.21     1663.02     97.80 o 
  16  12   2      173.25      157.35     48.77 o 
   0  14   2     7362.06     6346.15    108.29 o 
   2  14   2    13053.94    12889.21    234.47 o 
   4  14   2     5242.48     5277.76     80.83 o 
   6  14   2     4350.32     4274.88     72.17 o 
   8  14   2     1456.67     1412.99     56.31 o 
  10  14   2      253.02      253.30     34.89 o 
  12  14   2    10391.43    11001.58    237.68 o 
  14  14   2      614.72      532.21     63.23 o 
  16  14   2      954.87      870.64     80.53 o 
   2  16   2       72.38       52.40     19.15 o 
   4  16   2     2364.23     2651.65     68.85 o 
   6  16   2     2176.99     2332.59     67.93 o 
   8  16   2      666.44      682.96     42.16 o 
  10  16   2    13854.45    14042.01    181.43 o 
  12  16   2     1702.62     1682.96     70.00 o 
  14  16   2     2559.94     2953.65    125.25 o 
  16  16   2        5.61       35.08     49.22 o 
   0  18   2     8093.73     8939.96    123.30 o 
   2  18   2     4541.97     4931.62     84.36 o 
   4  18   2      475.58      508.52     31.24 o 
   6  18   2     5336.76     5206.08    101.50 o 
   8  18   2      391.64      388.14     36.82 o 
  10  18   2     6906.61     7047.04    136.58 o 
  12  18   2     1289.79     1357.40     73.60 o 
  14  18   2     1450.36     1748.35    152.97 o 
  16  18   2      248.80      313.14     63.81 o 
   2  20   2     7599.48     8864.23    169.62 o 
   4  20   2     3248.83     3272.50     67.02 o 
   6  20   2     5106.11     5429.76    106.00 o 
   8  20   2       52.70       23.85     26.86 o 
  10  20   2     4676.04     4849.64    198.73 o 
  12  20   2      682.82      699.72     54.42 o 
  14  20   2      533.35      569.56     59.21 o 
  16  20   2       62.82       52.41     48.34 o 
   0  22   2     8175.22     6638.43    224.71 o 
   2  22   2     2784.14     2824.39     59.48 o 
   4  22   2      215.86      275.17     27.57 o 
   6  22   2      122.48      171.21     28.45 o 
   8  22   2     1189.00     1126.98     55.75 o 
  10  22   2      957.48      865.23     52.31 o 
  12  22   2     1612.14     1664.59     75.49 o 
  14  22   2      164.70      151.07     39.12 o 
   2  24   2      244.23      319.05     25.79 o 
   4  24   2     2671.52     2718.10     66.35 o 
   6  24   2        2.49      -19.14     24.26 o 
   8  24   2     1322.94     1114.02     57.93 o 
  10  24   2      152.80      145.90     31.97 o 
  12  24   2      806.52      848.20     56.99 o 
  14  24   2      209.70      173.00     41.22 o 
   0  26   2    10054.94     9086.04    180.89 o 
   2  26   2     1647.27     1714.02     54.75 o 
   4  26   2      716.65      707.56     39.35 o 
   6  26   2     2240.50     2120.80     73.74 o 
   8  26   2      484.49      487.37     45.96 o 
  10  26   2       79.38       23.86     33.23 o 
  12  26   2      154.91       99.24     36.64 o 
  14  26   2       35.72       34.49     32.92 o 
   2  28   2     3521.84     3718.57     80.65 o 
   4  28   2     2596.52     2517.19     79.94 o 
   6  28   2     1422.75     1286.06     60.89 o 
   8  28   2     1250.73      898.05     53.83 o 
  10  28   2      398.55      309.81     45.90 o 
  12  28   2      125.93      143.93     42.63 o 
   0  30   2     9931.90    10786.73    205.25 o 
   2  30   2      132.77      159.68     29.85 o 
   4  30   2     1982.08     1771.28     64.71 o 
   6  30   2     1619.37     1392.10    131.19 o 
   8  30   2      681.37      639.57     53.76 o 
  10  30   2      480.57      407.54     50.59 o 
  12  30   2      435.18      486.45     57.57 o 
   2  32   2     2218.39     2284.78     76.25 o 
   4  32   2      940.68      938.17     52.58 o 
   6  32   2       48.69       62.63     34.30 o 
   8  32   2     1705.16     1415.28     84.53 o 
  10  32   2      552.78      622.70     57.82 o 
  12  32   2      958.00     1212.89     78.27 o 
   0  34   2      993.70     1209.81     83.43 o 
   2  34   2      275.97      303.01     37.52 o 
   4  34   2      230.46      192.86     35.05 o 
   6  34   2      508.44      482.08     70.80 o 
   8  34   2        3.10       -7.10     37.67 o 
  10  34   2      153.87      180.74     51.14 o 
   2  36   2      337.37      328.31     38.46 o 
   4  36   2       65.75       99.68     37.23 o 
   6  36   2      133.57      102.45     42.46 o 
   8  36   2       23.65       14.24     34.00 o 
  10  36   2      349.50      271.64     53.80 o 
   0  38   2      103.73       78.84     42.91 o 
   2  38   2      357.98      276.24     48.49 o 
   4  38   2      241.68      187.51     47.48 o 
   6  38   2        3.38       11.24     38.64 o 
   8  38   2      541.97      587.47     69.89 o 
   2  40   2       31.14       64.39     45.17 o 
   4  40   2      369.76      372.36     56.93 o 
   6  40   2      377.34      373.89     63.13 o 
   0  42   2        0.26      -13.07     72.36 o 
   2  42   2      113.01      136.33     51.27 o 
   4  42   2      149.40      137.52     45.39 o 
   1   1   3     2730.75     2153.34     74.34 o 
   3   1   3      293.80      378.98     29.55 o 
   5   1   3     3735.25     4095.93     77.63 o 
   7   1   3     1801.67     2174.73     50.96 o 
   9   1   3     1968.66     1793.91     59.89 o 
  11   1   3      571.96      536.35     43.37 o 
  13   1   3     1339.77     1177.86     66.24 o 
  15   1   3      786.48      817.18     63.42 o 
  17   1   3      164.58      113.64     58.13 o 
   1   3   3     5584.09     5812.88    113.67 o 
   3   3   3     1811.22     1818.45     52.09 o 
   5   3   3      100.44       78.85     20.79 o 
   7   3   3     3207.14     3540.40     65.02 o 
   9   3   3      543.33      656.44     36.13 o 
  11   3   3     2861.94     2974.83     82.62 o 
  13   3   3      166.50      146.74     35.34 o 
  15   3   3      103.47       62.53     39.83 o 
  17   3   3      378.66      337.69     71.19 o 
   1   5   3     3964.31     4840.54     87.75 o 
   3   5   3     8646.70     8448.35     93.37 o 
   5   5   3     5205.12     5070.20     78.10 o 
   7   5   3     1614.39     1734.65     53.33 o 
   9   5   3      141.94      120.97     24.41 o 
  11   5   3       38.89       15.45     23.79 o 
  13   5   3     1519.83     1506.19     74.93 o 
  15   5   3      831.22      689.65     64.59 o 
  17   5   3      416.94      401.76     67.51 o 
   1   7   3     4162.11     3954.91     73.70 o 
   3   7   3      520.98      409.89     22.93 o 
   5   7   3     6214.71     6110.95     98.14 o 
   7   7   3     2275.91     2587.91     74.87 o 
   9   7   3      159.95      145.05     24.36 o 
  11   7   3     1603.07     1636.43     63.40 o 
  13   7   3      743.76      750.98     58.85 o 
  15   7   3      124.39      123.76     46.44 o 
  17   7   3      152.71      170.06     57.82 o 
   1   9   3     4041.94     4966.84     73.48 o 
   3   9   3     4531.29     4913.08     60.76 o 
   5   9   3      832.94      990.87     26.45 o 
   7   9   3     3968.82     3969.54     81.73 o 
   9   9   3      146.58      129.37     26.29 o 
  11   9   3      628.65      557.98     53.52 o 
  13   9   3     1433.64     1581.42     79.53 o 
  15   9   3      384.27      334.35     56.81 o 
  17   9   3       68.77       94.74     56.51 o 
   1  11   3     2749.56     3010.36     55.98 o 
   3  11   3    13297.91    13284.93    124.24 o 
   5  11   3     5750.53     6077.16    115.09 o 
   7  11   3      235.61      284.37     32.82 o 
   9  11   3     3381.67     3237.34     88.05 o 
  11  11   3      513.22      499.25     95.95 o 
  13  11   3      439.60      391.99     46.95 o 
  15  11   3      327.28      403.74     53.57 o 
   1  13   3    11283.27    11862.35    157.27 o 
   3  13   3     6146.27     6823.94    144.18 o 
   5  13   3     2114.72     2899.92     80.19 o 
   7  13   3     2734.16     2695.74     86.20 o 
   9  13   3    11988.91    12359.70    171.56 o 
  11  13   3     3606.73     3759.34    122.60 o 
  13  13   3     1616.19     1584.69     84.10 o 
  15  13   3      236.93      182.80     49.26 o 
   1  15   3      737.11     1061.84     37.56 o 
   3  15   3     3327.21     3758.22     98.43 o 
   5  15   3     4870.79     4621.69    153.42 o 
   7  15   3     4943.28     4728.30    119.97 o 
   9  15   3     6601.31     6137.79    123.74 o 
  11  15   3     3254.03     3191.02     97.59 o 
  13  15   3     2022.57     2184.73     98.96 o 
  15  15   3     1062.15     1217.22     84.48 o 
   1  17   3     8234.15     8456.77    102.80 o 
   3  17   3     3671.69     3896.37     77.03 o 
   5  17   3     1700.39     1833.97     66.17 o 
   7  17   3     3485.65     3742.50     95.51 o 
   9  17   3     4346.40     4137.31    106.13 o 
  11  17   3     3911.32     4032.30    116.43 o 
  13  17   3      376.04      294.13     60.32 o 
  15  17   3     1941.70     2048.15    101.12 o 
   1  19   3     3524.40     3458.40     65.23 o 
   3  19   3      454.48      471.04     33.32 o 
   5  19   3     2959.11     3226.13     89.42 o 
   7  19   3     1108.56     1178.51     60.77 o 
   9  19   3      666.10      619.19     50.31 o 
  11  19   3     3553.37     3795.98    108.39 o 
  13  19   3     2540.83     2341.09    102.99 o 
  15  19   3      505.53      466.43     56.34 o 
   1  21   3     1133.14     1271.11     52.37 o 
   3  21   3      922.18      919.89     43.03 o 
   5  21   3      152.67      181.04     30.18 o 
   7  21   3       47.66       36.10     28.84 o 
   9  21   3     1004.44     1048.42     58.83 o 
  11  21   3      257.40      233.69     39.16 o 
  13  21   3     1630.89     1500.64     99.45 o 
  15  21   3     1015.05     1183.57     98.33 o 
   1  23   3      635.61      676.17     38.60 o 
   3  23   3      205.31      190.81     30.53 o 
   5  23   3      862.64      839.19     51.04 o 
   7  23   3      197.34      226.68     36.15 o 
   9  23   3     1136.91     1139.48     65.23 o 
  11  23   3      199.16      262.93     39.70 o 
  13  23   3       13.06        3.27     39.01 o 
   1  25   3      182.30      195.27     28.59 o 
   3  25   3      382.84      414.54     43.53 o 
   5  25   3       48.54       65.72     28.36 o 
   7  25   3      240.51      263.60     39.35 o 
   9  25   3      582.91      576.17     51.98 o 
  11  25   3      287.19      263.48     39.99 o 
  13  25   3      260.52      280.51     42.98 o 
   1  27   3     1185.94     1517.73    237.50 o 
   3  27   3     3491.77     3494.51     96.31 o 
   5  27   3       53.62       29.06     31.93 o 
   7  27   3      484.80      448.27     44.67 o 
   9  27   3     1345.43     1509.25     73.75 o 
  11  27   3      541.00      598.99     53.75 o 
  13  27   3      117.71      120.74     39.38 o 
   1  29   3    11148.68    11868.19    198.79 o 
   3  29   3     2521.86     2533.02     81.33 o 
   5  29   3      202.43      210.08     41.88 o 
   7  29   3      766.28      705.89     61.04 o 
   9  29   3      133.47      128.19     40.10 o 
  11  29   3       20.54       57.28     38.57 o 
   1  31   3     5318.61     5462.74    111.05 o 
   3  31   3     3132.56     3191.75     91.98 o 
   5  31   3     2007.27     1870.63     83.81 o 
   7  31   3      119.51       53.86     38.57 o 
   9  31   3     1138.24     1088.74     72.51 o 
  11  31   3       66.51        9.85     45.14 o 
   1  33   3     1527.09     1430.80     62.48 o 
   3  33   3     4853.13     5227.44    131.34 o 
   5  33   3     3250.93     3071.04     98.66 o 
   7  33   3      204.88      211.91     47.76 o 
   9  33   3      456.87      348.66     60.19 o 
   1  35   3     2977.49     3081.29     99.23 o 
   3  35   3     3131.60     3529.09    125.95 o 
   5  35   3      461.52      397.27     45.90 o 
   7  35   3      337.03      393.81     57.70 o 
   9  35   3      108.36       90.77     47.95 o 
   1  37   3     1472.70     1605.19     75.51 o 
   3  37   3     1334.19     1396.09     73.01 o 
   5  37   3      183.07      188.56     38.25 o 
   7  37   3        4.01       13.71     41.42 o 
   1  39   3      352.55      293.21     46.13 o 
   3  39   3      573.66      674.81     60.71 o 
   5  39   3      142.01      130.34     52.85 o 
   1  41   3      259.31      348.07     51.92 o 
   3  41   3      538.69      641.72     65.71 o 
   0   0   4    20178.30    23522.70    522.52 o 
   4   0   4    45191.29    45535.69    583.14 o 
   8   0   4     1667.72     1593.34     81.21 o 
  12   0   4     1216.75     1048.92     92.15 o 
  16   0   4      348.17      233.34     98.26 o 
   2   2   4    23685.53    26508.58    235.45 o 
   4   2   4    17294.46    17387.05    278.54 o 
   6   2   4     1771.11     2047.53     61.31 o 
   8   2   4     1407.89     1327.09     51.36 o 
  10   2   4      788.14      761.87     42.43 o 
  12   2   4      145.66      112.27     32.94 o 
  14   2   4      359.79      356.65     57.44 o 
  16   2   4        1.73       51.86     57.41 o 
   0   4   4    23905.30    24141.62    483.24 o 
   2   4   4    22980.81    23766.87    277.36 o 
   4   4   4    12385.70    13332.52    177.79 o 
   6   4   4      598.95      590.84     37.77 o 
   8   4   4     2768.43     2850.36     72.06 o 
  10   4   4     1685.97     1634.96     64.82 o 
  12   4   4      722.09      608.05     53.00 o 
  14   4   4       44.08       16.75     40.64 o 
  16   4   4      390.17      465.16     64.42 o 
   2   6   4     4409.52     4543.21     77.04 o 
   4   6   4     6317.56     6800.22     92.62 o 
   6   6   4      598.02      681.78     35.03 o 
   8   6   4      476.97      489.14     37.41 o 
  10   6   4      449.74      379.83     49.40 o 
  12   6   4      178.66      139.07     37.70 o 
  14   6   4      770.40      863.87     65.95 o 
  16   6   4      181.09      279.37     56.05 o 
   0   8   4     5699.16     4742.02    172.55 o 
   2   8   4     4818.19     4590.96     90.53 o 
   4   8   4     3237.42     3297.13     63.48 o 
   6   8   4     1722.05     1687.38     59.36 o 
   8   8   4      109.34      148.56     33.04 o 
  10   8   4     2259.42     2168.20     88.31 o 
  12   8   4      510.86      527.47     51.41 o 
  14   8   4      894.29      887.32     67.31 o 
  16   8   4      384.50      330.62     58.73 o 
   2  10   4     1719.20     1531.54     46.28 o 
   4  10   4      807.15      771.52     42.00 o 
   6  10   4     1414.88     1493.61     66.86 o 
   8  10   4      971.53      876.13     54.51 o 
  10  10   4     1726.94     1786.33     85.88 o 
  12  10   4      291.81      255.58     43.69 o 
  14  10   4      330.64      299.08     68.69 o 
   0  12   4     7060.40     6757.45    154.80 o 
   2  12   4      296.31      302.76     32.87 o 
   4  12   4      150.51      116.04     31.07 o 
   6  12   4      191.50      202.16     34.61 o 
   8  12   4     2850.47     2979.14     93.19 o 
  10  12   4      446.03      377.25     49.70 o 
  12  12   4     2141.40     2191.25    100.29 o 
  14  12   4     1961.10     2103.77     96.03 o 
   2  14   4       41.53       80.12     23.29 o 
   4  14   4     3647.48     3524.63     95.03 o 
   6  14   4      912.48      847.73     54.88 o 
   8  14   4     1008.68     1036.84     62.18 o 
  10  14   4     3515.88     3691.97    121.14 o 
  12  14   4     2271.04     2293.75    154.34 o 
  14  14   4      947.08     1084.36     81.68 o 
   0  16   4     2462.11     2235.42    260.22 o 
   2  16   4     3452.91     3628.82     82.70 o 
   4  16   4       13.48       -2.56     26.37 o 
   6  16   4      478.00      436.88     45.27 o 
   8  16   4     3300.42     3012.71    109.52 o 
  10  16   4      599.40      619.67     53.82 o 
  12  16   4      579.67      510.16     58.00 o 
  14  16   4      155.09      220.98     51.32 o 
   2  18   4      408.90      367.11     35.89 o 
   4  18   4      465.05      467.79     43.35 o 
   6  18   4      398.68      459.07     44.36 o 
   8  18   4     2107.34     2078.46     84.63 o 
  10  18   4     4528.69     4188.57    126.92 o 
  12  18   4      126.56      110.59     43.87 o 
  14  18   4      457.00      475.26     58.65 o 
   0  20   4     3599.34     3877.03    114.45 o 
   2  20   4      586.73      534.32     43.05 o 
   4  20   4      337.66      302.38     38.69 o 
   6  20   4      210.43      160.00     37.10 o 
   8  20   4     4872.83     5119.65    203.52 o 
  10  20   4     1588.18     1590.10     76.06 o 
  12  20   4      261.26      368.46     54.91 o 
  14  20   4      181.71      135.62     46.51 o 
   2  22   4     5321.45     5669.36    136.78 o 
   4  22   4      279.45      264.76     48.33 o 
   6  22   4     2059.44     1853.12     77.54 o 
   8  22   4      768.97      787.53     56.26 o 
  10  22   4      428.56      306.96     44.91 o 
  12  22   4      169.60      156.34     45.14 o 
   0  24   4     1335.06     1397.49     78.65 o 
   2  24   4     2465.48     2359.10     89.35 o 
   4  24   4      823.33      934.12     64.81 o 
   6  24   4      252.39      305.10     46.08 o 
   8  24   4      510.12      507.39     48.93 o 
  10  24   4       60.08       33.44     33.53 o 
  12  24   4      151.20      108.00     42.15 o 
   2  26   4     1084.40      995.89     61.72 o 
   4  26   4       11.05       69.14     36.40 o 
   6  26   4     1453.61     1241.86     75.87 o 
   8  26   4      208.83      202.30     44.91 o 
  10  26   4      168.37      159.75     38.44 o 
  12  26   4      163.16      182.67     54.42 o 
   0  28   4        2.67       11.86     41.36 o 
   2  28   4      485.92      503.62     50.32 o 
   4  28   4     1531.50     1747.21     91.97 o 
   6  28   4     2731.19     2713.02    132.19 o 
   8  28   4      105.13       88.54     42.83 o 
  10  28   4        4.09       23.73     36.00 o 
   2  30   4     1023.67     1115.76     61.43 o 
   4  30   4      920.57      918.74     64.86 o 
   6  30   4      121.57       75.42     39.29 o 
   8  30   4      104.65       83.75     37.42 o 
  10  30   4      166.52      169.09     45.92 o 
   0  32   4     3059.85     3496.83    246.88 o 
   2  32   4      309.90      363.04     45.93 o 
   4  32   4      625.41      866.71    133.72 o 
   6  32   4      476.16      433.23     55.94 o 
   8  32   4      264.72      219.54     45.45 o 
   2  34   4      281.64      211.10     42.92 o 
   4  34   4      166.38      265.40     44.66 o 
   6  34   4       92.82       69.01     36.11 o 
   8  34   4      535.80      536.24     62.18 o 
   0  36   4      103.23       82.50     59.40 o 
   2  36   4       45.60       95.00     39.05 o 
   4  36   4      152.73      209.25     43.69 o 
   6  36   4      332.95      242.66     43.55 o 
   2  38   4      110.79      114.62     40.96 o 
   4  38   4      122.94      100.08     39.13 o 
   1   1   5      374.59      307.59     49.90 o 
   3   1   5      979.38     1165.78     51.33 o 
   5   1   5      145.26      115.96     31.48 o 
   7   1   5       88.14       89.39     28.10 o 
   9   1   5      347.76      279.24     37.31 o 
  11   1   5      155.27      160.24     51.17 o 
  13   1   5      463.12      412.57     73.47 o 
  15   1   5       80.99       74.25     60.51 o 
   1   3   5      993.09      971.90     67.30 o 
   3   3   5      707.13      710.02     42.93 o 
   5   3   5     1606.42     1611.16     61.57 o 
   7   3   5     2101.43     2131.46     79.26 o 
   9   3   5      358.19      438.87     50.37 o 
  11   3   5      431.67      414.50     58.63 o 
  13   3   5      278.03      279.17     70.11 o 
  15   3   5      588.57      437.16     77.55 o 
   1   5   5      859.45      783.48     57.10 o 
   3   5   5      250.11      241.64     30.87 o 
   5   5   5      674.35      680.80     50.50 o 
   7   5   5      937.68      861.47     64.86 o 
   9   5   5     1380.65     1474.97     81.10 o 
  11   5   5      341.65      291.16     45.93 o 
  13   5   5      293.59      323.85     57.87 o 
  15   5   5      554.45      555.38     85.30 o 
   1   7   5     2953.71     3002.98     94.78 o 
   3   7   5     2390.23     2158.75     68.94 o 
   5   7   5     1133.96     1199.08     71.08 o 
   7   7   5      331.46      270.74     45.01 o 
   9   7   5      492.04      630.30     93.67 o 
  11   7   5      258.04      240.70     47.83 o 
  13   7   5     1051.12     1036.54     71.49 o 
   1   9   5     3184.82     3392.86     86.56 o 
   3   9   5      560.70      578.23     47.99 o 
   5   9   5      252.12      302.76     47.66 o 
   7   9   5     2767.99     3001.02    111.16 o 
   9   9   5     2621.91     3017.70    112.99 o 
  11   9   5      137.29      152.61     42.39 o 
  13   9   5       34.74       11.42     36.49 o 
   1  11   5     1069.46      932.67     54.31 o 
   3  11   5     2079.29     2051.00     87.65 o 
   5  11   5      820.39      710.59     60.90 o 
   7  11   5     1000.47     1056.81     83.29 o 
   9  11   5     1618.72     1731.82     91.20 o 
  11  11   5      435.68      551.32     95.73 o 
  13  11   5        4.67       34.42     38.90 o 
   1  13   5     1216.42      957.97    112.77 o 
   3  13   5      583.13      522.36     52.06 o 
   5  13   5     1732.27     1532.67     81.61 o 
   7  13   5     4793.12     5362.33    134.47 o 
   9  13   5     2569.79     2647.10    109.82 o 
  11  13   5      938.37      925.98     71.45 o 
  13  13   5      293.79      324.03     57.65 o 
   1  15   5     1203.71     1293.02     63.95 o 
   3  15   5      674.90      694.31     60.27 o 
   5  15   5      152.24      135.03     39.38 o 
   7  15   5     3570.09     3635.21    113.94 o 
   9  15   5      741.90      837.65     69.83 o 
  11  15   5      221.12      241.38     50.35 o 
  13  15   5      231.22      215.50     47.82 o 
   1  17   5       88.43       96.21     33.41 o 
   3  17   5     1262.29     1292.99     86.73 o 
   5  17   5      536.19      558.39     52.63 o 
   7  17   5       95.94      130.87     63.36 o 
   9  17   5     1005.43     1010.33     75.46 o 
  11  17   5      590.99      805.77     91.58 o 
  13  17   5      445.43      499.45     66.17 o 
   1  19   5     1337.19     1232.74     61.23 o 
   3  19   5      565.28      545.74     56.81 o 
   5  19   5      387.12      423.16     52.94 o 
   7  19   5     1446.69     1456.26     92.63 o 
   9  19   5     1998.16     1903.26     93.71 o 
  11  19   5      822.54      933.28     75.25 o 
   1  21   5      314.81      286.24     45.99 o 
   3  21   5      691.33      700.00     64.23 o 
   5  21   5       34.37       17.69     36.64 o 
   7  21   5      377.93      393.65     59.95 o 
   9  21   5       58.68       71.44     37.30 o 
  11  21   5      197.02      134.49     48.43 o 
   1  23   5      756.20      861.09     64.63 o 
   3  23   5      154.24      118.54     40.79 o 
   5  23   5      119.96       89.00     39.78 o 
   7  23   5      770.54      841.57     69.52 o 
   9  23   5      860.71      945.91     74.28 o 
  11  23   5      478.37      535.04     71.00 o 
   1  25   5      237.07      242.52     46.30 o 
   3  25   5     1017.35     1006.67     71.23 o 
   5  25   5      367.33      236.58     48.58 o 
   7  25   5      171.67      253.60     50.93 o 
   9  25   5      205.11      172.27     49.78 o 
  11  25   5      189.71      193.16     51.94 o 
   1  27   5      762.85      588.26     52.54 o 
   3  27   5     1292.54     1387.51     81.48 o 
   5  27   5     1653.86     1875.71     98.58 o 
   7  27   5      335.13      351.52     57.18 o 
   9  27   5      118.93      128.62     41.24 o 
   1  29   5     1515.25     1781.56     84.04 o 
   3  29   5     2365.99     2692.92    130.34 o 
   5  29   5     1885.93     1873.03    109.77 o 
   7  29   5      147.96      136.42     45.80 o 
   9  29   5      259.51      299.16     55.36 o 
   1  31   5      924.84      978.01     89.06 o 
   3  31   5     2254.66     2171.67     99.75 o 
   5  31   5       23.31       20.80     40.63 o 
   7  31   5        3.07       96.83     52.77 o 
   1  33   5     1014.38      920.31     86.34 o 
   3  33   5      662.49      726.13     61.67 o 
   5  33   5      150.04      149.09     47.51 o 
   1  35   5      151.24      124.48     51.35 o 
   3  35   5     1383.13     1399.66     80.77 o 
   2   0   6      891.77      885.79     85.98 o 
   6   0   6      358.64      438.14     92.51 o 
  10   0   6      783.84      995.09    200.37 o 
   0   2   6     3676.34     3303.82    174.51 o 
   2   2   6     1720.42     1679.52     71.59 o 
   4   2   6     6461.97     6590.09    154.52 o 
   6   2   6      928.99      789.64     66.65 o 
   8   2   6      105.32      113.16     46.48 o 
  10   2   6       83.42       82.02     53.31 o 
  12   2   6      133.23      104.34     60.99 o 
   2   4   6     3292.84     3300.18    107.65 o 
   4   4   6     2028.67     1805.06     93.11 o 
   6   4   6     1427.69     1421.81     83.75 o 
   8   4   6       18.97        8.04     40.49 o 
  10   4   6       20.85       16.98     45.63 o 
  12   4   6       64.52       61.61     54.11 o 
   0   6   6     3511.47     3347.26    188.60 o 
   2   6   6      405.98      327.16     40.55 o 
   4   6   6     2175.62     2156.18     99.40 o 
   6   6   6     1853.15     2022.46    100.97 o 
   8   6   6      957.90      902.84     75.69 o 
  10   6   6      309.63      335.18     64.25 o 
  12   6   6      504.13      403.21     76.07 o 
   2   8   6      526.91      613.78     53.80 o 
   4   8   6     2152.35     2206.55    101.01 o 
   6   8   6     1542.33     1746.40     95.54 o 
   8   8   6     1147.05     1317.04     98.70 o 
  10   8   6      637.30      484.54     59.91 o 
  12   8   6       82.44       71.51     49.95 o 
   0  10   6     1195.35     1334.31    109.23 o 
   2  10   6      166.39      163.46     38.50 o 
   4  10   6      220.63      199.80     45.17 o 
   6  10   6      108.48      167.91     47.80 o 
   8  10   6     1232.47     1302.44     87.54 o 
  10  10   6      330.74      339.05     55.66 o 
  12  10   6      690.20      736.39     80.97 o 
   2  12   6      734.10      768.83     68.99 o 
   4  12   6     1652.72     1720.16    115.96 o 
   6  12   6      339.07      366.05     58.16 o 
   8  12   6       55.90      150.02     65.43 o 
  10  12   6      261.17      405.00     87.32 o 
  12  12   6      261.45      270.21     55.33 o 
   0  14   6       55.61       63.57     51.38 o 
   2  14   6      369.56      298.59     51.59 o 
   4  14   6       60.84       30.31     42.65 o 
   6  14   6     1120.30     1072.92     78.52 o 
   8  14   6     1082.80     1010.78     78.58 o 
  10  14   6      382.64      413.78     61.41 o 
  12  14   6      147.01      168.11     47.82 o 
   2  16   6      245.83      198.04     47.50 o 
   4  16   6        6.69       10.40     37.25 o 
   6  16   6       71.39      157.63     78.02 o 
   8  16   6      419.04      399.62     56.82 o 
  10  16   6      616.77      655.79     70.93 o 
   0  18   6      663.75      730.76    100.32 o 
   2  18   6       67.54       68.44     50.54 o 
   4  18   6      278.12      269.72     55.50 o 
   6  18   6      588.70      604.93     72.33 o 
   8  18   6      833.75      847.21     86.97 o 
  10  18   6      242.83      243.50     56.38 o 
   2  20   6      186.08      209.41     49.89 o 
   4  20   6      648.42      618.84     68.92 o 
   6  20   6     1166.45     1203.48     94.23 o 
   8  20   6      563.01      584.71     75.35 o 
  10  20   6      855.30      943.60    105.92 o 
   0  22   6     1509.60     1633.10    135.45 o 
   2  22   6     1471.22     1414.81     89.02 o 
   4  22   6     1449.89     1713.49    106.01 o 
   6  22   6      985.32      957.56     86.35 o 
   8  22   6     1344.89     1276.94    103.98 o 
   2  24   6      358.01      274.12     56.47 o 
   4  24   6      312.15      321.04     59.13 o 
   6  24   6       89.69       95.15     42.39 o 
   8  24   6       84.83       57.93     53.14 o 
   0  26   6      145.57      144.41     79.15 o 
   2  26   6      244.09      301.77     49.47 o 
   4  26   6     1175.68     1085.28     92.36 o 
   6  26   6      371.87      306.57     52.16 o 
   2  28   6        1.50      -60.81     43.97 o 
   4  28   6      298.06      271.36     61.01 o 
   6  28   6      176.21      174.84     49.33 o 
   0  30   6       89.24       88.94     81.18 o 
   2  30   6      231.87      217.66     58.17 o 
   4  30   6      159.71      213.63     50.05 o 
   1   1   7      368.18      351.74     51.37 o 
   3   1   7      101.96       30.74     57.60 o 
   5   1   7       90.05       98.95     68.25 o 
   7   1   7        6.26        2.70     62.03 o 
   9   1   7       85.65       60.34     61.44 o 
   1   3   7      284.08      303.49     51.59 o 
   3   3   7      400.90      353.89     56.68 o 
   5   3   7      338.00      350.40     66.63 o 
   7   3   7       79.55      119.14     69.57 o 
   9   3   7       45.33       48.84     57.62 o 
   1   5   7      495.56      481.17     52.13 o 
   3   5   7      201.89      215.53     50.10 o 
   5   5   7       79.11      102.23     47.48 o 
   7   5   7     1074.40     1284.59    104.99 o 
   9   5   7      531.95      544.40     84.72 o 
   1   7   7      551.52      559.76     75.35 o 
   3   7   7      111.05       78.88     45.69 o 
   5   7   7      106.66      135.05     43.87 o 
   7   7   7     1054.09     1071.98     85.63 o 
   9   7   7      509.36      456.67     75.52 o 
   1   9   7       72.78       91.72     43.02 o 
   3   9   7     1424.56     1228.67     99.61 o 
   5   9   7     1416.12     1731.99    161.81 o 
   7   9   7      430.22      444.52     62.48 o 
   9   9   7      213.43      268.82     65.97 o 
   1  11   7      775.17     1091.52    187.99 o 
   3  11   7      348.74      276.59     57.06 o 
   5  11   7      929.01     1034.17     94.35 o 
   7  11   7     1288.27     1347.12     97.65 o 
   9  11   7      172.67      182.72     54.54 o 
   1  13   7      112.91      176.29     45.01 o 
   3  13   7      242.45      212.51     52.89 o 
   5  13   7      201.72      126.44     51.26 o 
   7  13   7     1126.01     1151.73     98.84 o 
   9  13   7      191.23      222.57     58.88 o 
   1  15   7       26.63       45.17     48.33 o 
   3  15   7       42.01       13.64     44.32 o 
   5  15   7      159.89      136.93     58.82 o 
   7  15   7      420.29      487.27     71.58 o 
   1  17   7       78.60       64.73     53.64 o 
   3  17   7      301.37      291.40     60.66 o 
   5  17   7      190.11      237.36     59.05 o 
   7  17   7      398.54      409.10     72.91 o 
   1  19   7      206.44      165.47     47.12 o 
   3  19   7      224.19      240.44     60.53 o 
   5  19   7      991.08      951.72    106.13 o 
   7  19   7       57.29       83.06     62.72 o 
   1  21   7       12.65       36.16     49.77 o 
   3  21   7      138.40       84.67     45.76 o 
   5  21   7      334.56      402.13     75.46 o 
   1  23   7       44.60       59.37     47.96 o 
   3  23   7       18.57      -29.87     53.36 o 
   5  23   7      473.71      496.83     95.27 o 
   1  25   7      520.84      468.13     73.99 o 
   3  25   7       95.22      122.87     64.83 o 
   4   0   8     1239.27     1115.99    149.45 o 
   2   2   8      389.29      289.32     74.50 o 
   4   2   8      116.98      153.48     81.96 o 
   6   2   8      150.90      201.91     70.20 o 
   0   4   8       13.60      -56.85     84.82 o 
   2   4   8      138.10      232.93     70.07 o 
   4   4   8      766.98      572.68    116.59 o 
   6   4   8       74.38       80.46     72.95 o 
   2   6   8     1217.97     1109.20     91.54 o 
   4   6   8      280.28      155.26     72.31 o 
   6   6   8     1061.18      827.72    114.19 o 
   0   8   8      345.68      278.97     88.88 o 
   2   8   8       91.69       74.69     53.15 o 
   4   8   8       52.42       72.49     55.82 o 
   6   8   8     1509.39     1399.69    199.46 o 
   2  10   8      378.34      435.40     66.90 o 
   4  10   8       96.12      121.38     54.28 o 
   0  12   8       75.33      222.31     76.96 o 
   2  12   8       13.72      -32.65     56.38 o 
   4  12   8      197.21      205.70     69.69 o 
   2  14   8       10.21        5.92     56.39 o 
   0  16   8       73.03      213.25     80.93 o 
   2  16   8      137.90      203.51     65.35 o 
                                                 
